# Supplementary material for: Cost-Effectiveness of Bivalent Respiratory Syncytial Virus Prefusion F Vaccine for Prevention of Respiratory Syncytial Virus Among Older Adults in Greece
Source: Vaccines (Basel). 2024 Oct 29;12(11):1232. doi: 10.3390/vaccines12111232 (PMC11598676; doi:10.3390/vaccines12111232)
Supplement: Supplementary file 1 [file vaccines-12-01232-s001.zip]

Archive with 1 entries (1 files):
- vaccines-3225668-supplementary.pdf
